# Supplementary material for: Breast cancer risk stratification for mammographic screening: A nation‐wide screening cohort of 24,431 women in Singapore
Source: Cancer Med. 2021 Oct 28;10(22):8182–91. doi: 10.1002/cam4.4297 (PMC8607242; doi:10.1002/cam4.4297)
Supplement: Supplementary file 2 — Supplementary Material [file CAM4-10-8182-s001.xlsx]

## Sheet: ST1
Supplementary Table 1. Relative risk of the percentile corresponding to Supplementary Figure 5. Relative risk are estimated from BCRA package in R, using the weights and attributable risk of Asian. The percentiles are obtained from the distribution of relative risk in the controls of each dataset.
Percentile	Relative risk
0.01	1
0.15	1.07788
0.2	1.31835
0.45	1.42102
0.55	1.73805
0.75	1.87341
0.85	2.0193
0.9	2.29137
0.95	2.46981
0.99	3.982

## Sheet: ST3
Supplementary Table 3: Model performance and discriminatory ability (as measured by the area under the curve (AUC)) in predicting the occurrence of breast cancer in the subsequent five years after the first screen. Models are logistic models; Gail model five-year absolute risk was a continuous variable, mammogram recall status was a binary variable (recall: yes, no) and mammographic density was a…
Variables in model	AUC (95%CI)	Sensitivity	Specificity	Cut-off (%)	BIC	AIC
Gail model five-year absolute risk (continuous)	0.615 (0.559–0.670)	0.615	0.614	0.46	1481	1465
Recall	0.593 (0.553–0.633)	0.256	0.93	1.06	1465	1449
Density	0.620 (0.575–0.666)	0.821	0.368	0.37	1500	1468
Gail model five-year absolute risk + recall	0.673 (0.619–0.728)	0.419	0.868	0.52	1459	1435
Gail model five-year absolute risk + density	0.668 (0.618–0.717)	0.641	0.65	0.54	1493	1453
Recall + density	0.667 (0.618–0.717)	0.547	0.689	0.57	1478	1437
Gail model five-year absolute risk + recall + density	0.703 (0.653–0.753)	0.709	0.622	0.45	1475	1427

## Sheet: ST2
Supplementary Table 2. Agreement between the criteria to define the high risk group, using Kappa concordace score.
	Breast cancer occurrence within five years of screening	I) Gail model five-year absolute risk	II) Recall status	III) Mammographic density	Combined (I + II + III)
Breast cancer occurrence within five years of screening		0.014 (p<0.001)	0.024 (p<0.001)	0.004 (p=0.538)	0.016 (p<0.001)
I) Gail model five-year absolute risk	Slight		0.072 (p<0.001)	0.005 (p=0.214)	0.703 (p<0.001)
II) Recall status	Slight	Slight		0.013 (p=0.003)	0.563 (p<0.001)
III) Mammographic density	Slight	Slight	Slight		0.109 (p<0.001)
Combined (I + II + III)	Slight	Substantial	Moderate	Slight

## Sheet: ST4
Supplementary Table 4: Modeled prevalence, relative risk, response. The prevalence of breast cancer was 0.5% Singapore Breast Screening Project (SBSP). 1Women who were recalled for further follow-up were identified as at higher risk and classified with the top percentile studied from the corresponding 5-year absolute risk. 2Women who had percent density of 50% or greater were identified as at hig…
	Five-year absolute risk	Five-year absolute risk + mammogram recall status	Five-year absolute risk + mammographic density	Five-year absolute risk + mammogram recall status + mammographic density	Hypothetical
Cut-off value of the top 5 percentile for Gail model five-year absolute risk at age of enrollment (five-year absolute risk = 1.43)
Target (%)	1,222 (5%)	2,737 (11%)	1,475 (6%)	2,965 (12%)	1,222 (5%)
RR	3.7	4.8	3.2	4.5	1
PPV (%)	1.55	1.61	1.36	1.52	0.48
NPV (%)	100	100	100	100	100
Sensitivity (%)	16	38	17	38	5
Specificity (%)	95	89	94	88	95
Percent of all breast cancer case	19 (16%)	44 (38%)	20 (17%)	45 (38%)	5.85 (5%)
AUC	0.556 (0.523 – 0.590)	0.633 (0.589 – 0.677)	0.556 (0.521 – 0.590)	0.632 (0.588 – 0.677)
Top 10 percentile (five-year absolute risk = 1.28)
Target (%)	2,444 (10%)	3,868 (16%)	2,682 (11%)	4,082 (17%)	2,444 (10%)
RR	3	4.1	2.8	4	1
PPV (%)	1.19	1.32	1.12	1.27	0.48
NPV (%)	100	100	100	100	100
Sensitivity (%)	25	44	26	44	10
Specificity (%)	90	84	89	83	90
Percent of all breast cancer case	29 (25%)	51 (44%)	30 (26%)	52 (44%)	11.7 (10%)
AUC	0.574 (0.535 – 0.614)	0.639 (0.594 – 0.685)	0.574 (0.534 – 0.613)	0.639 (0.594 – 0.685)
Top 15 percentile (five-year absolute risk = 1.17)
Target (%)	3,665 (15%)	4,989 (20%)	3,887 (16%)	5,190 (21%)	3,665 (15%)
RR	2.5	3.5	2.4	3.4	1
PPV (%)	0.98	1.1	0.95	1.08	0.48
NPV (%)	100	100	100	100	100
Sensitivity (%)	31	47	32	48	15
Specificity (%)	85	80	84	79	85
Percent of all breast cancer case	36 (31%)	55 (47%)	37 (32%)	56 (48%)	17.55 (15%)
AUC	0.579 (0.537 – 0.621)	0.634 (0.588 – 0.679)	0.579 (0.537 – 0.621)	0.634 (0.588 – 0.679)
Top 20 percentile (five-year absolute risk = 1.09)
Target (%)	4,887 (20%)	6,109 (25%)	5,091 (21%)	6,292 (26%)	4,887 (20%)
RR	2.2	3.1	2.1	3	1
PPV (%)	0.84	0.97	0.82	0.95	0.48
NPV (%)	100	100	100	100	100
Sensitivity (%)	35	50	36	51	20
Specificity (%)	80	75	79	74	80
Percent of all breast cancer case	41 (35%)	59 (50%)	42 (36%)	60 (51%)	23.4 (20%)
AUC	0.576 (0.532 – 0.619)	0.628 (0.582 – 0.673)	0.576 (0.532 – 0.619)	0.628 (0.583 – 0.674)
Top 25 percentile (five-year absolute risk = 1.06)
Target (%)	6,108 (25%)	7,248 (30%)	6,293 (26%)	7,414 (30%)	6,108 (25%)
RR	2.2	3	2.2	3	1
PPV (%)	0.8	0.9	0.79	0.89	0.48
NPV (%)	100	100	100	100	100
Sensitivity (%)	42	56	43	56	25
Specificity (%)	75	70	74	70	75
Percent of all breast cancer case	49 (42%)	65 (56%)	50 (43%)	66 (56%)	29.25 (25%)
AUC	0.585 (0.540 – 0.630)	0.630 (0.585 – 0.675)	0.585 (0.540 – 0.630)	0.631 (0.586 – 0.676)
Top 30 percentile (five-year absolute risk = 1.02)
Target (%)	7,330 (30%)	8,387 (34%)	7,502 (31%)	8,542 (35%)	7,330 (30%)
RR	2	2.8	2	2.9	1
PPV (%)	0.74	0.83	0.73	0.83	0.48
NPV (%)	100	100	100	100	100
Sensitivity (%)	46	60	47	61	30
Specificity (%)	70	66	69	65	70
Percent of all breast cancer case	54 (46%)	70 (60%)	55 (47%)	71 (61%)	35.1 (30%)
AUC	0.581 (0.536 – 0.627)	0.628 (0.583 – 0.673)	0.582 (0.536 – 0.627)	0.629 (0.585 – 0.674)
Top 35 percentile (five-year absolute risk = 0.97)
Target (%)	8,551 (35%)	9,503 (39%)	8,703 (36%)	9,640 (39%)	8,551 (35%)
RR	2.1	2.8	2	2.7	1
PPV (%)	0.73	0.79	0.71	0.78	0.48
NPV (%)	100	100	100	100	100
Sensitivity (%)	53	64	53	64	35
Specificity (%)	65	61	64	61	65
Percent of all breast cancer case	62 (53%)	75 (64%)	62 (53%)	75 (64%)	40.95 (35%)
AUC	0.590 (0.545 – 0.636)	0.627 (0.583 – 0.670)	0.587 (0.542 – 0.633)	0.624 (0.580 – 0.668)
Top 40 percentile (five-year absolute risk = 0.93)
Target (%)	9,773 (40%)	10,626 (43%)	9,901 (41%)	10,740 (44%)	9,773 (40%)
RR	2.4	3	2.3	3	1
PPV (%)	0.74	0.77	0.73	0.76	0.48
NPV (%)	100	100	100	100	100
Sensitivity (%)	62	70	62	70	40
Specificity (%)	60	57	60	56	60
Percent of all breast cancer case	72 (62%)	82 (70%)	72 (62%)	82 (70%)	46.8 (40%)
AUC	0.608 (0.564 – 0.653)	0.634 (0.592 – 0.675)	0.606 (0.561 – 0.650)	0.631 (0.589 – 0.673)
Top 45 percentile (five-year absolute risk = 0.89)
Target (%)	10,994 (45%)	11,769 (48%)	11,091 (45%)	11,855 (49%)	10,994 (45%)
RR	2.1	2.7	2.1	2.7	1
PPV (%)	0.67	0.71	0.67	0.71	0.48
NPV (%)	100	100	100	100	100
Sensitivity (%)	63	72	63	72	45
Specificity (%)	55	52	55	52	55
Percent of all breast cancer case	74 (63%)	84 (72%)	74 (63%)	84 (72%)	52.65 (45%)
AUC	0.592 (0.548 – 0.636)	0.619 (0.578 – 0.660)	0.590 (0.546 – 0.634)	0.617 (0.576 – 0.658)
Top 50 percentile (five-year absolute risk = 0.85)
Target (%)	12,216 (50%)	12,909 (53%)	12,291 (50%)	12,974 (53%)	12,216 (50%)
RR	1.9	2.5	1.9	2.4	1
PPV (%)	0.63	0.67	0.63	0.66	0.48
NPV (%)	100	100	100	100	100
Sensitivity (%)	66	74	66	74	50
Specificity (%)	50	47	50	47	50
Percent of all breast cancer case	77 (66%)	86 (74%)	77 (66%)	86 (74%)	58.5 (50%)
AUC	0.579 (0.536 – 0.623)	0.604 (0.564 – 0.644)	0.578 (0.535 – 0.621)	0.602 (0.562 – 0.643)
Top 65 percentile (five-year absolute risk = 0.82)
Target (%)	13,438 (55%)	14,064 (58%)	13,505 (55%)	14,120 (58%)	13,438 (55%)
RR	1.9	2.3	1.9	2.3	1
PPV (%)	0.61	0.63	0.61	0.63	0.48
NPV (%)	100	100	100	100	100
Sensitivity (%)	70	76	70	76	55
Specificity (%)	45	43	45	42	45
Percent of all breast cancer case	82 (70%)	89 (76%)	82 (70%)	89 (76%)	64.35 (55%)
AUC	0.576 (0.534 – 0.618)	0.593 (0.554 – 0.632)	0.574 (0.533 – 0.616)	0.592 (0.553 – 0.631)
Top 60 percentile (five-year absolute risk = 0.80)
Target (%)	14,659 (60%)	15,231 (62%)	14,721 (60%)	15,283 (63%)	14,659 (60%)
RR	1.9	2.3	1.9	2.3	1
PPV (%)	0.59	0.61	0.59	0.61	0.48
NPV (%)	100	100	100	100	100
Sensitivity (%)	74	79	74	79	60
Specificity (%)	40	38	40	38	40
Percent of all breast cancer case	87 (74%)	93 (79%)	87 (74%)	93 (79%)	70.2 (60%)
AUC	0.572 (0.532 – 0.612)	0.586 (0.549 – 0.623)	0.571 (0.531 – 0.611)	0.585 (0.548 – 0.622)
Top 65 percentile (five-year absolute risk = 0.79)
Target (%)	15,881 (65%)	16,391 (67%)	15,938 (65%)	16,439 (67%)	15,881 (65%)
RR	1.7	2.1	1.7	2.1	1
PPV (%)	0.56	0.58	0.56	0.58	0.48
NPV (%)	100	100	100	100	100
Sensitivity (%)	76	81	76	81	65
Specificity (%)	35	33	35	33	35
Percent of all breast cancer case	89 (76%)	95 (81%)	89 (76%)	95 (81%)	76.05 (65%)
AUC	0.556 (0.517 – 0.595)	0.571 (0.535 – 0.607)	0.554 (0.515 – 0.593)	0.570 (0.534 – 0.606)
Top 70 percentile (five-year absolute risk = 0.76)
Target (%)	17,102 (70%)	17,543 (72%)	17,154 (70%)	17,585 (72%)	17,102 (70%)
RR	1.5	1.9	1.5	1.9	1
PPV (%)	0.53	0.55	0.53	0.55	0.48
NPV (%)	100	100	100	100	100
Sensitivity (%)	78	83	78	83	70
Specificity (%)	30	28	30	28	30
Percent of all breast cancer case	91 (78%)	97 (83%)	91 (78%)	97 (83%)	81.9 (70%)
AUC	0.539 (0.501 – 0.577)	0.556 (0.521 – 0.590)	0.538 (0.500 – 0.576)	0.555 (0.521 – 0.589)
Top 75 percentile (five-year absolute risk = 0.72)
Target (%)	18,324 (75%)	18,682 (76%)	18,368 (75%)	18,718 (77%)	18,324 (75%)
RR	1.3	1.7	1.3	1.7	1
PPV (%)	0.51	0.53	0.51	0.53	0.48
NPV (%)	100	100	100	100	100
Sensitivity (%)	79	85	79	85	75
Specificity (%)	25	24	25	23	25
Percent of all breast cancer case	93 (79%)	99 (85%)	93 (79%)	99 (85%)	87.75 (75%)
AUC	0.523 (0.486 – 0.559)	0.541 (0.508 – 0.574)	0.522 (0.485 – 0.558)	0.540 (0.507 – 0.573)
Top 80 percentile (five-year absolute risk = 0.69)
Target (%)	19,545 (80%)	19,827 (81%)	19,573 (80%)	19,851 (81%)	19,545 (80%)
RR	1.3	1.9	1.3	1.8	1
PPV (%)	0.5	0.52	0.5	0.52	0.48
NPV (%)	100	100	100	100	100
Sensitivity (%)	84	89	84	89	80
Specificity (%)	20	19	20	19	20
Percent of all breast cancer case	98 (84%)	104 (89%)	98 (84%)	104 (89%)	93.6 (80%)
AUC	0.519 (0.485 – 0.553)	0.539 (0.510 – 0.568)	0.518 (0.485 – 0.552)	0.538 (0.510 – 0.567)
Top 85 percentile (five-year absolute risk = 0.65)
Target (%)	20,767 (85%)	20,964 (86%)	20,786 (85%)	20,980 (86%)	20,767 (85%)
RR	1.4	2	1.4	2	1
PPV (%)	0.5	0.52	0.5	0.51	0.48
NPV (%)	100	100	100	100	100
Sensitivity (%)	89	92	89	92	85
Specificity (%)	15	14	15	14	15
Percent of all breast cancer case	104 (89%)	108 (92%)	104 (89%)	108 (92%)	99.45 (85%)
AUC	0.520 (0.491 – 0.548)	0.533 (0.508 – 0.557)	0.519 (0.490 – 0.548)	0.532 (0.508 – 0.557)
Top 90 percentile (five-year absolute risk = 0.61)
Target (%)	21,988 (90%)	22,123 (91%)	22,003 (90%)	22,135 (91%)	21,988 (90%)
RR	1.3	1.6	1.3	1.6	1
PPV (%)	0.49	0.5	0.49	0.5	0.48
NPV (%)	100	100	100	100	100
Sensitivity (%)	92	94	92	94	90
Specificity (%)	10	9	10	9	10
Percent of all breast cancer case	108 (92%)	110 (94%)	108 (92%)	110 (94%)	105.3 (90%)
AUC	0.512 (0.487 – 0.536)	0.517 (0.496 – 0.539)	0.511 (0.487 – 0.536)	0.517 (0.495 – 0.539)
Top 95 percentile (five-year absolute risk = 0.57)
Target (%)	23,210 (95%)	23,283 (95%)	23,220 (95%)	23,291 (95%)	23,210 (95%)
RR	6.1	Inf	6	Inf	1
PPV (%)	0.5	0.5	0.5	0.5	0.48
NPV (%)	100	100	100	100	100
Sensitivity (%)	99	100	99	100	95
Specificity (%)	5	5	5	5	5
Percent of all breast cancer case	116 (99%)	117 (100%)	116 (99%)	117 (100%)	111.15 (95%)
AUC	0.521 (0.512 – 0.529)	0.524 (0.522 – 0.525)	0.521 (0.512 – 0.529)	0.523 (0.522 – 0.525)

## Sheet: SF1
Suppplementary Figure 1. Distribution of the Gail model five-year absolute risk and the relative risk. The relative risks are as estimated from BCRA package in R, using weights and attributable risk of Asians. Absolute risk were estimated using breast cancer incidence rates from the Singapore Cancer Registry and mortality rates obtained from the Department of Statistics, Singapore.
